# Supplementary material for: Integrated analysis and the identification of a circRNA-miRNA-mRNA network in the progression of abdominal aortic aneurysm
Source: PeerJ. 2021 Dec 24;9:e12682. doi: 10.7717/peerj.12682 (PMC8711282; doi:10.7717/peerj.12682)
Supplement: Supplemental Information 9 [file peerj-09-12682-s009.xlsx]

## Sheet: BP-functional annotation chart
Category	Term		PValue	Count
GOTERM_BP_DIRECT	GO:0030198~extracellular matrix organization	extracellular matrix organization	0.000100541	8
GOTERM_BP_DIRECT	GO:0055119~relaxation of cardiac muscle	relaxation of cardiac muscle	0.00189093	3
GOTERM_BP_DIRECT	GO:0007155~cell adhesion	cell adhesion	0.0130052	8
GOTERM_BP_DIRECT	GO:0045944~positive regulation of transcription from RNA polymerase II promoter	positive regulation of transcription from RNA polymerase II promoter	0.0181248	12
GOTERM_BP_DIRECT	GO:0008277~regulation of G-protein coupled receptor protein signaling pathway	regulation of G-protein coupled receptor protein signaling pathway	0.0192915	3
GOTERM_BP_DIRECT	GO:0071356~cellular response to tumor necrosis factor	cellular response to tumor necrosis factor	0.0225456	4
GOTERM_BP_DIRECT	GO:0033209~tumor necrosis factor-mediated signaling pathway	tumor necrosis factor-mediated signaling pathway	0.0270311	4
GOTERM_BP_DIRECT	GO:0001919~regulation of receptor recycling	regulation of receptor recycling	0.0270987	2
GOTERM_BP_DIRECT	GO:0030823~regulation of cGMP metabolic process	regulation of cGMP metabolic process	0.0270987	2
GOTERM_BP_DIRECT	GO:0032914~positive regulation of transforming growth factor beta1 production	positive regulation of transforming growth factor beta1 production	0.0324306	2
GOTERM_BP_DIRECT	GO:0070301~cellular response to hydrogen peroxide	cellular response to hydrogen peroxide	0.0390052	3
GOTERM_BP_DIRECT	GO:2000177~regulation of neural precursor cell proliferation	regulation of neural precursor cell proliferation	0.0430079	2
GOTERM_BP_DIRECT	GO:0034599~cellular response to oxidative stress	cellular response to oxidative stress	0.0480794	3
GOTERM_BP_DIRECT	GO:0002544~chronic inflammatory response	chronic inflammatory response	0.0482535	2
