# Supplementary material for: Integrated analysis and the identification of a circRNA-miRNA-mRNA network in the progression of abdominal aortic aneurysm
Source: PeerJ. 2021 Dec 24;9:e12682. doi: 10.7717/peerj.12682 (PMC8711282; doi:10.7717/peerj.12682)
Supplement: Supplemental Information 10 [file peerj-09-12682-s010.xlsx]

## Sheet: MF-functional annotation chart
Category	Term		PValue	Count
GOTERM_MF_DIRECT	GO:0005518~collagen binding	collagen binding	0.000280989	5
GOTERM_MF_DIRECT	GO:0005515~protein binding	protein binding	0.0248199	57
GOTERM_MF_DIRECT	GO:0005201~extracellular matrix structural constituent	extracellular matrix structural constituent	0.0487249	3
