# Supplementary material for: Integrated analysis and the identification of a circRNA-miRNA-mRNA network in the progression of abdominal aortic aneurysm
Source: PeerJ. 2021 Dec 24;9:e12682. doi: 10.7717/peerj.12682 (PMC8711282; doi:10.7717/peerj.12682)
Supplement: Supplemental Information 12 [file peerj-09-12682-s012.xlsx]

## Sheet: KEGG-functional annotation char
Category	Term		PValue
KEGG_PATHWAY	hsa05144:Malaria	Malaria	0.00619775
KEGG_PATHWAY	hsa05205:Proteoglycans in cancer	Proteoglycans in cancer	0.0183165
KEGG_PATHWAY	hsa04512:ECM-receptor interaction	ECM-receptor interaction	0.0290712
KEGG_PATHWAY	hsa04668:TNF signaling pathway	TNF signaling pathway	0.0489383
