# Supplementary material for: Integrated analysis and the identification of a circRNA-miRNA-mRNA network in the progression of abdominal aortic aneurysm
Source: PeerJ. 2021 Dec 24;9:e12682. doi: 10.7717/peerj.12682 (PMC8711282; doi:10.7717/peerj.12682)
Supplement: Supplemental Information 14 [file peerj-09-12682-s014.xlsx]

## Sheet: Sheet1
Top 10 in network string_interactions.tsv ranked by Degree method
Rank	Name	Score
1	IL6	50
2	RPS27A	39
2	JUN	39
4	UBC	38
5	UBA52	35
6	FOS	33
7	CCL2	32
8	IL1B	29
8	MMP9	29
8	SPP1	29
